# Supplementary material for: Development, validation, and implementation of the antibody-secreting cell maturity index: Universal prediction of human plasma cell maturity
Source: iScience. 2026 May 22;29(6):116050. doi: 10.1016/j.isci.2026.116050 (PMC13217880; doi:10.1016/j.isci.2026.116050)
Supplement: Table S2. Detailed overview of all studies used for development, validation, and application of the ASC-ME model, related to Figure 1 and STAR Methods [file mmc2.xlsx]

## Sheet: Blad1
Table S2. Detailed overview of all studies used for development, validation and application of the ASC-ME model. Related to Figure 1 and STAR Methods.
F=female, HC=healthy control, AML=acute myeloid leukemia, M=male, MS=multiple sclerosis, MM=multiple myeloma, NA=not known, UC=ulcerative colitis, CRC=colorectal cancer, Af Am=African American, CD=Crohn's disease, BM=bone marrow, SD=standard deviation, SLE=systemic lupus erythematosus
StudyID	usage	total number of fcs-files	included samples	gender F	gender M	gender NA	black / Af Am	White	hispanic / latino	Asian / Pacific	other / unknown	healthy condition	type treatment/intervention	parameters present	data collection timeframe	collection location	mean age	SD age	organ type	data source
CER	development	64	64	56	8	0	0	0	0	0	64	HC	CoV2 Vaccination	CD19, CD20, CD28, CD45, CD56, CD69, CD86, HLA	2021	Groningen, Netherlands	56.5312	12.7963	blood	http://flowrepository.org/experiments/9041
SDY144	development	52	49	24	25	0	0	37	0	8	4	HC	Influenza Vaccination	CD19, CD20, CD45, CD86, CD138	2011-2012	Columbus, USA	9.31918	4.2177	blood	https://doi.org/10.21430/M3ANETOJEC
SDY180	development	2208	59	28	31	0	6	34	0	19	0	HC	Influenza Vaccination	CD19, CD20, CD45, CD138	2009-2010	Dallas, USA	35.6271	7.38101	blood	https://doi.org/10.21430/M3I44H8R17
SDY224	development	136	134	71	63	0	21	103	10	0	0	HC	Influenza Vaccination	CD19, CD20, CD138	2010-2011	Rochester, USA	29.5821	9.53844	blood	https://doi.org/10.21430/M37KMO7JLW
SDY272	development	266	261	167	94	0	42	201	0	0	18	HC	Influenza Vaccination	CD19, CD20	2011	Philadelphia, USA	61.0728	19.0313	blood	https://doi.org/10.21430/M3T9X2TDBK
SDY296	development	325	325	218	107	0	143	182	0	0	0	HC	Influenza Vaccination	CD19, CD45, CD56, CD86, CD138	2011-2012	Dallas, USA	37.0831	11.6172	blood	https://doi.org/10.21430/M300RMFHZQ
SDY364	development	348	84	21	63	0	8	58	0	8	10	HC	Influenza Vaccination	CD19, CD20, CD45, CD86, CD138	2012-2013	Columbus, USA	6.57738	5.71102	blood	https://doi.org/10.21430/M3U11KLQFF
SDY368	development	352	77	40	37	0	14	57	0	0	6	HC	Influenza Vaccination	CD19, CD20, CD45, CD86, CD138	2013-2014	Columbus, USA	13.5974	2.66685	blood	https://doi.org/10.21430/M3VUYLMJSR
SDY522	development	64	61	36	25	0	0	49	0	4	8	HC	Influenza Vaccination	CD19, CD20, CD45, CD86, CD138	2011-2012	Columbus, USA	11.0656	3.33601	blood	https://doi.org/10.21430/M3XZMA3XL4
SDY648	development	1130	126	78	40	8	6	118	0	0	2	HC	Influenza Vaccination	CD19, CD45, Ki67	2013	Philadelphia, USA	56.9365	20.9829	blood	https://doi.org/10.21430/M3E3VOEDY2
SDY739	development	498	246	103	50	93	18	220	0	4	4	HC	Influenza Vaccination	CD19, CD20, CD28, CD45, Ki67	2014	Philadelphia, USA	58.2154	21.9667	blood	https://doi.org/10.21430/M352VU0YNY
SDY788	development	141	80	18	62	0	10	36	16	0	18	HC	HLA-sensitization thearpy	CD19, CD20, CD28, CD45, CD56, HLA	2010	Stanford, USA	36.9	10.4622	blood	https://doi.org/10.21430/M3R0UUBC6K
SDY1086	development	444	79	20	59	0	15	59	0	0	5	HC	Influenza Vaccination	CD19, CD20, CD56, CD69, HLA	2015	Atlanta, USA	18	0	blood	https://doi.org/10.21430/M3GEIUPY7R
SDY1288	development	84	84	20	64	0	0	0	0	0	84	HC	Chikungunya Infection	CD19, CD20, CD45, CD56, CD86, HLA	2014	Berkeley, USA	8.80952	4.31438	blood	https://doi.org/10.21430/M3K4G9JI49
SDY1397	development	26	0	0	0	0	0	0	0	0	0	HC	West Nile Virus Infection	CD19, CD20, CD45, CD56, CD69, HLA, Ki67	2017	New Haven, USA	61.1923	10.2216	blood	https://doi.org/10.21430/M3OKZI2ZXD
SDY1669	development	139	100	47	53	0	0	0	0	0	100	HC	CoV2 infection	CD19, CD20, CD45, CD56, HLA, Ki67	2020	HongKong, China / Atlanta, USA	57.57	16.0134	blood	https://doi.org/10.21430/M3SBPTFZSN
SDY1734	development	75	75	36	39	0	60	15	0	0	0	HC	Plasmodium Sporozoite Infection	CD19, CD28, CD45, CD56, CD69, CD86, HLA	2014	Lambarene, Gabon	22.52	2.89155	blood	https://doi.org/10.21430/M3UL8417LG
ZY77	development	110	89	43	46	0	0	0	0	0	89	HC	Stem Cell Transplantation	CD19, CD20, CD44, CD45, CD56,HLA, Ki67	2008-2013	Stockholm, Sweden	51.236	8.84208	blood	http://flowrepository.org/experiments/1255
AID	validation	106	101	72	14	15	0	0	0	0	101	HC	CoV2 Vaccination	CD19, CD20, CD28, CD45, CD86, CD138, HLA	2018-2022	Groningen, Netherlands	48.1084	15.5292	blood	http://flowrepository.org/experiments/9042
SDY34	validation	448	439	222	217	0	123	244	17	23	32	HC	Influenza Vaccination	CD19	not reported	Atlanta, USA	44.0797	10.7102	blood	https://doi.org/10.21430/M3KEDFBDQ7
SDY301	validation	642	214	123	91	0	106	108	0	0	0	HC	Influenza Vaccination	CD19, CD45, CD56, CD86, CD138	2012-2013	Dallas, USA	37.7991	12.6703	blood	https://doi.org/10.21430/M3T0BGMGGC
SDY387	validation	195	79	34	45	0	4	67	0	8	0	HC	Influenza Vaccination	CD19, CD20, CD45, CD86, CD138	2010-2011	Columbus, USA	11.6367	1.95285	blood	https://doi.org/10.21430/M34N2JOQQM
SDY819	validation	90	90	46	26	18	8	82	0	0	0	HC	Influenza Vaccination	CD19, CD20, CD138	2015	Philadelphia, USA	62.7111	20.6888	blood	https://doi.org/10.21430/M39Y58SSCH
SDY984	validation	86	82	52	30	0	20	56	0	0	6	HC	Herpes Zoster Vaccination	CD19	2011	Atlanta, USA	43.3537	17.5867	blood	https://doi.org/10.21430/M36N1BYFT5
Z4JK	application	88	82	56	25	1	0	0	0	0	82	HC, MS	none	CD19, CD28, CD45, CD56, CD69, CD86, HLA	2018-2020	Amsterdam, Netherlands	77.52	13.357	blood	http://flowrepository.org/experiments/4724
Festen	application	89	47	0	0	47	0	0	0	0	47	UC	none	CD19, CD20, CD28, CD45, CD56, HLA	not reported	Groningen, Netherlands	38.9286	13.3758	gut	not available
JJS	application	28	27	0	0	27	0	0	0	0	27	AML	none	CD19, CD20, CD45, CD56, CD69, HLA	not reported	Groningen, Netherlands	58.5	15.9281	bone marrow	not available
No49.Mitsialis	application	76	20	13	7	0	0	0	0	0	20	HC, UC, CD	none	CD19, CD44, CD45, CD56, HLA	2020	Boston, USA	18.45	12.2967	blood, gut	cytobank.org/cytobank/experiments/301126
SDY1389	application	15	15	5	10	0	10	0	0	0	5	HC	none	CD19, CD28, CD45, CD56, CD69, CD95, HLA	2015	New York, USA	26.6667	8.46562	bone marrow	https://doi.org/10.21430/M3NBGEA98C
SDY2107	application	24	24	8	16	0	8	0	8	8	0	HC	none	CD19, CD28, CD45, CD56, CD69, CD95, HLA	not reported	New York, USA	44	20.2248	blood, gut	https://doi.org/10.21430/M38TPFRMQI
Z3EP	application	36	36	0	0	36	0	36	0	0	0	HC, MM	none	CD19, CD56, CD69, CD138, HLA, Ki67, BCMA	2019	St. Louis, USA	NA	NA	bone marrow	http://flowrepository.org/experiments/3545
Z4JJ	application	88	67	48	18	1	0	0	0	0	67	HC, MS	none	CD19, CD28, CD45, CD56, CD69, CD86, HLA	2018-2020	Amsterdam, Netherlands	77.52	13.357	blood	http://flowrepository.org/experiments/4723
ZYQ9	application	132	22	10	10	2	0	0	0	0	22	HC	none	CD19, CD20, CD45, CD86, CD138	2017	Bethesda, USA	51.3182	14.3739	bone marrow	http://flowrepository.org/experiments/1865
Z7A5	application	40	40	20	20	0	0	0	0	0	40	HC	none	CD19, CD20, CD138, HLA	2021-2022	Berlin, Germany	63.8	13.2843	bone marrow	http://flowrepository.org/experiments/7493
Z24H	application	97	54	0	0	54	0	0	0	0	54	CRC	none	CD20, CD28, CD44, CD45, CD56, CD69, CD86, CD95, HLA	2017-2019	Leiden, Netherlands	NA	NA	blood, gut	http://flowrepository.org/experiments/2193
Z68Q	application	22	22	11	11	0	0	0	0	0	22	HC	none	CD19, CD45, CD56, HLA	2022-2023	Berlin, Germany	67.1818	14.3116	bone marrow	http://flowrepository.org/experiments/6426
Z6YW	application	338	254	0	0	254	0	0	0	0	254	SLE, HC	none	CD19, CD45, CD56, CD86, HLA	2017-2023	Aurora, USA	NA	NA	blood	http://flowrepository.org/experiments/6194
Z4KB	application	20	12	0	12	0	0	0	0	0	12	MM	BMCA CAR-T cell Therapy	CD19, CD28, CD45, CD56, CD95, HLA, Ki67	2021	New York, USA	58	0	blood	http://flowrepository.org/experiments/4747
StudyID	usage	total number of fcs-files	reason for exclusion																	data source
No50.Mathew	excluded	42	samples contain only pre-selected cell populations																	cytobank.org/cytobank/experiments/308353
No51.Selvanantham	excluded	42	sample annotation data is missing or cannot be aligned with samples																	cytobank.org/cytobank/experiments/221569
SDY112	excluded	744	samples contain only baseline timepoints during immune reactions																	https://doi.org/10.21430/M320H8XYFG
SDY113	excluded	61	samples contain only baseline timepoints during immune reactions																	https://doi.org/10.21430/M3KPFS7KXI
SDY1335	excluded	92	samples do not contain all required cytometry markers																	https://doi.org/10.21430/M3T5G6GG5X
SDY146	excluded	1468	samples contain only pre-selected cell populations																	https://doi.org/10.21430/M3QXQFGTK5
SDY1465	excluded	23	samples contain only baseline timepoints during immune reactions																	https://doi.org/10.21430/M3EPDNX0XF
SDY1469	excluded	46	samples contain only baseline timepoints during immune reactions																	https://doi.org/10.21430/M3HXQPVM9E
SDY1472	excluded	12	samples contain only baseline timepoints during immune reactions																	https://doi.org/10.21430/M3XRXDHVW9
SDY1479	excluded	160	samples contain only baseline timepoints during immune reactions																	https://doi.org/10.21430/M3PHCIW62R
SDY1480	excluded	141	samples contain only baseline timepoints during immune reactions																	https://doi.org/10.21430/M3E3KCYPU4
SDY1481	excluded	176	samples contain only baseline timepoints during immune reactions																	https://doi.org/10.21430/M3KVQXST4E
SDY1482	excluded	217	samples contain only baseline timepoints during immune reactions																	https://doi.org/10.21430/M3O4HKKCJR
SDY1483	excluded	312	samples contain only baseline timepoints during immune reactions																	https://doi.org/10.21430/M34YFGITWS
SDY1484	excluded	46	all participants below the age limit of 10 years																	https://doi.org/10.21430/M3VRIZVVE5
SDY1555	excluded	20	samples do not contain all required cytometry markers																	https://doi.org/10.21430/M379ZLATI0
SDY1597	excluded	30	samples contain only baseline timepoints during immune reactions																	https://doi.org/10.21430/M3FVW3Z3TN
SDY1625	excluded	28	samples contain only baseline timepoints during immune reactions																	https://doi.org/10.21430/M3Z5UFK8GC
SDY1640	excluded	60	samples do not contain all required cytometry markers																	https://doi.org/10.21430/M3CZDHCXKV
SDY1666	excluded	180	samples contain only pre-selected cell populations																	https://doi.org/10.21430/M3QC31XEYE
SDY1773	excluded	9	samples do not contain all required cytometry markers																	https://doi.org/10.21430/M3LQG9JFFS
SDY1990	excluded	0	no datacytometry deposited																	https://doi.org/10.21430/M31TX0GFHU
SDY2015	excluded	107	all participants below the age limit of 10 years																	https://doi.org/10.21430/M3VPY49EGU
SDY2471	excluded	107	samples contain only baseline timepoints during immune reactions																	https://doi.org/10.21430/M30UY9XYSX
SDY2497	excluded	80	samples contain only baseline timepoints during immune reactions																	https://doi.org/10.21430/M3Y7FDJGD6
SDY2594	excluded	511	all participants below the age limit of 10 years																	https://doi.org/10.21430/M3O7O5SQZT
Table S2. continued
StudyID	usage	total number of fcs-files	reason for exclusion																	data source
SDY305	excluded	23	samples contain only baseline timepoints during immune reactions																	https://doi.org/10.21430/M3U2R9IV87
SDY311	excluded	79	samples contain only baseline timepoints during immune reactions																	https://doi.org/10.21430/M33MSDRJ55
SDY312	excluded	531	samples contain only baseline timepoints during immune reactions																	https://doi.org/10.21430/M3G230OYOM
SDY315	excluded	74	samples contain only baseline timepoints during immune reactions																	https://doi.org/10.21430/M3CJT3NCT2
SDY396	excluded	391	re-compensation of samples not possible																	https://doi.org/10.21430/M3S7UQFBVS
SDY420	excluded	284	samples contain only baseline timepoints during immune reactions																	https://doi.org/10.21430/M3WHM08QLC
SDY472	excluded	24	samples contain only baseline timepoints during immune reactions																	https://doi.org/10.21430/M3KHTSSSN7
SDY478	excluded	73	samples contain only baseline timepoints during immune reactions																	https://doi.org/10.21430/M3YEJTSS29
SDY515	excluded	88	samples contain only baseline timepoints during immune reactions																	https://doi.org/10.21430/M3RDGZH60O
SDY564	excluded	108	re-compensation of samples not possible																	https://doi.org/10.21430/M3ZLPC4WQZ
SDY622	excluded	186	samples do not contain all required cytometry markers																	https://doi.org/10.21430/M34F1R11OM
SDY80	excluded	549	inconsistency of used markers accross samples																	https://doi.org/10.21430/M3STAI2V6T
Z244	excluded	28	sample annotation data is missing or cannot be aligned with samples																	http://flowrepository.org/experiments/2180
Z24B	excluded	5	inconsistency of used markers accross samples																	http://flowrepository.org/experiments/2187
Z25W	excluded	8	sample annotation data is missing or cannot be aligned with samples																	http://flowrepository.org/experiments/2226
Z26Z	excluded	24	samples do not contain all required cytometry markers																	http://flowrepository.org/experiments/2240
Z2MA	excluded	120	sample annotation data is missing or cannot be aligned with samples																	http://flowrepository.org/experiments/2762
Z2VG	excluded	45	sample annotation data is missing or cannot be aligned with samples																	http://flowrepository.org/experiments/3056
Z3EK	excluded	18	all participants below the age limit of 10 years																	http://flowrepository.org/experiments/3540
Z3F4	excluded	20	samples contain only pre-selected cell populations																	http://flowrepository.org/experiments/3556
Z3YK	excluded	57	all participants below the age limit of 10 years																	http://flowrepository.org/experiments/3124
Z4J4	excluded	24	all participants below the age limit of 10 years																	http://flowrepository.org/experiments/4708
Z4LF	excluded	57	all participants below the age limit of 10 years																	http://flowrepository.org/experiments/4783
Z4MG	excluded	107	all participants below the age limit of 10 years																	http://flowrepository.org/experiments/4816
Z4MQ	excluded	144	sample annotation data is missing or cannot be aligned with samples																	http://flowrepository.org/experiments/4826
Z52K	excluded	322	sample annotation data is missing or cannot be aligned with samples																	http://flowrepository.org/experiments/5204
ZY9M	excluded	66	samples contain only pre-selected cell populations																	http://flowrepository.org/experiments/1334
ZYRN	excluded	61	sample annotation data is missing or cannot be aligned with samples																	http://flowrepository.org/experiments/1911
ZYTT	excluded	1	sample annotation data is missing or cannot be aligned with samples																	http://flowrepository.org/experiments/1981
ZYV3	excluded	36	sample annotation data is missing or cannot be aligned with samples																	http://flowrepository.org/experiments/2019
ZZVU	excluded	22	sample annotation data is missing or cannot be aligned with samples																	http://flowrepository.org/experiments/1022
